# Supplementary material for: Comparison of methods used to estimate coral cover in the Hawaiian Islands
Source: PeerJ. 2015 May 12;3:e954. doi: 10.7717/peerj.954 (PMC4435506; doi:10.7717/peerj.954)
Supplement: Supplemental Information 1 — Excel worksheet with raw data information [file peerj-03-954-s001.xls]

## Sheet: Coral Cover Data
	Note- error bars are for one SD in methods 1-7 and for "estimated range" in methods 8-9.
					Mean Coral Cover
		quadrat	random	point-line	CRAMP RAT	Video	Towboard	Photoquad	Estimate	NOAA Ground Truth
	1	32.6	17.7	50	58.21	41.38	32.67	39.8	35	30
	2	37	37.6	53.9216	51.48	24.94	42.39	31.6	25	30
	3	51.1	39.2	78.4314	48.39	66.46	61.33	53.3	55	70
	4	69.6	80	87.2	75.14	81.6	63.47	60.8	85	70
	5	11.9	15.2	26.4706	18.74	16.41	34	16.1	7.5	30
	6	14.6	12	13.7255	6.7	9.82	17.33	13.2	10	30
	7	66.4	48	61.7647	51.48	56.1	73.89	64.5	45	70
	8	87.8	74.4	93.2	52.32	92.36	91.67	86.2	90	70
	9	12.4	23.2	25.4902	19.5	22.01	27.22	12.4	25	30
	10	18.2	48.8	30.3922	23.05	23.63	51.23	15.5	25	30
						Standard Deviations
	1	18.9	29.1	4.15945	25.71	21.93	33.85	19.8	5	20
	2	12.3	29.7	20.7973	28.57	19.26	10	14.7	5	20
	3	19.2	25.5	0	23.77	20.31	14.48	26.5	5	20
	4	23	33.9	6.93242	34.02	16.43	47.02	29.8	5	20
	5	7.4	7.2	1.38648	11.73	15.54	11.2	12.5	2.5	20
	6	11.1	16.5	5.54594	6.22	12.58	9.02	12.8	5	20
	7	25.8	27.3	15.2513	23.57	22.9	12.81	19.1	5	20
	8	9.8	15.3	1.38648	21.55	10.08	14.43	22.1	5	20
	9	7.5	18.2	13.8648	12.38	15.21	8.13	8.5	5	20
	10	10.7	34.2	1.38648	15.13	20.23	35.65	18.6	5	20

## Sheet: Species Cover
											Species Recorded Per Transect											Coral Cover Per Transect (%)
Transect No.	quadrat	random	point-line	CRAMP RAT	Video	Towboard	Photoquad	Estimate	NOAA Ground Truth		Transect No.	quadrat	random	point-line	CRAMP RAT	Video	Towboard	Photoquad	Estimate	NOAA Ground Truth		Transect No.	quadrat	random	point-line	CRAMP RAT	Video	Towboard	Photoquad	Estimate	NOAA Ground Truth
Montipora captiata											1	3	2	2	2	3	2	2	2	2		1	32.63	17.7	50	58.21	41.37	32.67	39.8	35	30
1	15	4	25.5	30.74	20.14	22.76	19.8	20	15		2	3	2	2	2	2	2	2	2	2		2	37.02	37.6	53.9	51.48	24.94	42.4	31.6	25	30
2	21	15.2	17.6	30.63	9.42	8.75	23.2	10	18		3	2	2	2	3	2	2	2	2	2		3	51.02	39.2	78.4	48.39	66.46	61.34	53.3	55	70
3	37.4	22.4	53.9	27.43	44.05	42.67	39.1	25	35		4	2	2	2	2	2	2	3	2	2		4	69.6	80	87.2	75.14	81.55	63.48	60.8	85	70
4	29	53.6	39.2	33.71	37.6	20.06	30.3	40	42		5	3	1	3	3	3	1	4	2	2		5	11.9	15.2	26.5	18.74	16.41	34.85	16.1	7.5	30
5	9.9	15.2	21.6	16.84	14.69	34.85	11.5	3.5	21		6	4	3	4	3	5	3	5	3	3		6	14.6	12	13.7	6.7	9.83	17.33	13.22	10	30
6	8.1		8.8	1.4	6.71	15.33	7	4	15		7	4	3	4	4	4	2	4	4	2		7	66.4	48	61.8	51.48	56.1	73.89	64.5	45	70
7	27.4	25.6	18.6	40.74	21.05	3.4	43.5	10	7		8	5	4	3	5	3	3	3	2	2		8	87.8	74.4	93.2	52.32	92.35	91.67	86.2	90	70
8	2.3	4	5.9	2.11	8.87	20.14	6.5	25	56		9	6	2	2	3	4	2	3	2	2		9	12.42	23.2	25.5	19.5	22.01	27.22	12.4	25	30
9	8.1	14.4	16.7	14.2	16.19	16.68	9	9.5	15		10	3	2	3	2	3	3	3	2	2		10	18.2	48.8	30.4	23.05	23.62	51.24	15.5	25	30
10	8	32.8	7.8	16.1	10.36	42.46	10.5	15	21		mean	3.5	2.3	2.7	2.9	3.1	2.2	3.1	2.3	2.1		mean	40.159	39.61	52.06	40.501	43.464	49.609	39.342	40.25	46
											S.D.	1.20416	0.781025	0.781025	0.943398	0.943398	0.6	0.943398	0.640312	0.3		S.D.	25.9095	22.6014	26.501	20.78	27.5565	21.889	24.6189	27.2592	19.5959
Porites compressa
1	17.6	13.7	24.5	27.47	21.18	9.91	20	15	15
2	16	22.4	36.3	20.85	15.52	33.65	8.4	15	12
3	13.6	16.8	24.5	20.86	22.41	18.67	14.2	30	35
4	40.6	26.4	48	41.43	43.8	43.42	30.4	45	28
5	1.8		3.9	1.79	1.59		3.8	4	9
6	1.1	2.4	1	1.5	0.18	0.67	0.7	2	9
7	38.8	20.8	41.2	10.42	34.01	70.49	20.6	25	63
8	84.3	68	85.3	48.84	83.34	68.75	79.4	65	14
9	3.5	7.2	7.8	5.2	4.85	9.12	2.9	15	15
10	10.1	16	21.6	6.95	13.26	8.78	4.9	10	9
Porites lobata
1					0.05
2
3
4
5							0.7
6	5.2	8.8	2.9	3.8	2.76	1.33	5.2	4	6
7	0.1		1	0.11	0.71		0.3	9
8			2
9
10	0.1
Pocillopora damicornis
1	0.03
2	0.02
3	0.02			0.1
4							0.1
5	0.2		1	0.11	0.13		0.1
6	0.2	0.8	1		0.12		0.3
7	0.1		1	0.21	0.33		0.1	1
8	0.1			0.21	0.14
9	0.3	1.6	1	0.1	0.71	1.42	0.4	0.5
10			1				0.1
Pocillopora meandrina
1
2
3
4					0.15
5
6					0.06		0.02
7		1.6
8	0.2						0.3
9							0.1
10
Pavona varians
1
2
3
4
5
6
7
8	0.7	1.6		1.05
9	0.02
10
Fungia scutaria
1
2
3
4
5
6
7
8
9	0.1
10
Montipora patula
1
2
3
4
5
6
7
8	0.2	0.8		0.11		2.78
9	0.4				0.26
10
Total cover
1	32.63	17.7	50	58.21	41.37	32.67	39.8	35	30
2	37.02	37.6	53.9	51.48	24.94	42.4	31.6	25	30
3	51.02	39.2	78.4	48.39	66.46	61.34	53.3	55	70
4	69.6	80	87.2	75.14	81.55	63.48	60.8	85	70
5	11.9	15.2	26.5	18.74	16.41	34.85	16.1	7.5	30
6	14.6	12	13.7	6.7	9.83	17.33	13.22	10	30
7	66.4	48	61.8	51.48	56.1	73.89	64.5	45	70
8	87.8	74.4	93.2	52.32	92.35	91.67	86.2	90	70
9	12.42	23.2	25.5	19.5	22.01	27.22	12.4	25	30
10	18.2	48.8	30.4	23.05	23.62	51.24	15.5	25	30
Transect No.	quadrat	random	point-line	CRAMP RAT	Video	Towboard	Photoquad	Estimate	NOAA Ground Truth

## Sheet: Table-species cover
Transect No.	Quadrat	Random	Point-line	CRAMP RAT	Video	Tow-Board	Photoquad	Estimate	Ground Truth		Quadrat	Random	Point-line	CRAMP RAT	Video	Tow-Board	Photoquad	Estimate	Ground Truth
Montipora captiata											Pocillopora meandrina
1	15	4	25.5	30.74	20.14	22.76	19.8	20	15
2	21	15.2	17.6	30.63	9.42	8.75	23.2	10	18
3	37.4	22.4	53.9	27.43	44.05	42.67	39.1	25	35
4	29	53.6	39.2	33.71	37.6	20.06	30.3	40	42						0.15
5	9.9	15.2	21.6	16.84	14.69	34.85	11.5	3.5	21
6	8.1		8.8	1.4	6.71	15.33	7	4	15						0.06		0.02
7	27.4	25.6	18.6	40.74	21.05	3.4	43.5	10	7			1.6
8	2.3	4	5.9	2.11	8.87	20.14	6.5	25	56		0.2						0.3
9	8.1	14.4	16.7	14.2	16.19	16.68	9	9.5	15								0.1
10	8	32.8	7.8	16.1	10.36	42.46	10.5	15	21
Porites compressa											Pavona varians
1	17.6	13.7	24.5	27.47	21.18	9.91	20	15	15
2	16	22.4	36.3	20.85	15.52	33.65	8.4	15	12
3	13.6	16.8	24.5	20.86	22.41	18.67	14.2	30	35
4	40.6	26.4	48	41.43	43.8	43.42	30.4	45	28
5	1.8		3.9	1.79	1.59		3.8	4	9
6	1.1	2.4	1	1.5	0.18	0.67	0.7	2	9
7	38.8	20.8	41.2	10.42	34.01	70.49	20.6	25	63
8	84.3	68	85.3	48.84	83.34	68.75	79.4	65	14		0.7	1.6		1.05
9	3.5	7.2	7.8	5.2	4.85	9.12	2.9	15	15		0.02
10	10.1	16	21.6	6.95	13.26	8.78	4.9	10	9
Porites lobata											Fungia scutaria
1					0.05
2
3
4
5							0.7
6	5.2	8.8	2.9	3.8	2.76	1.33	5.2	4	6
7	0.1		1	0.11	0.71		0.3	9
8			2
9											0.1
10	0.1
Pocillopora damicornis											Montipora patula
1	0.03
2	0.02
3	0.02			0.1
4							0.1
5	0.2		1	0.11	0.13		0.1
6	0.2	0.8	1		0.12		0.3
7	0.1		1	0.21	0.33		0.1	1
8	0.1			0.21	0.14						0.2	0.8		0.11		2.78
9	0.3	1.6	1	0.1	0.71	1.42	0.4	0.5			0.4				0.26
10			1				0.1

## Sheet: Ranking
	transect	quadrat	rank	random	rank	point-line	rank	CRAMP RAT	rank	Video	rank	Towboard	rank	Photoquad	rank	Estimate	rank	NOAA Ground Truth	rank		check
	1	32.6	7	17.7	9	50	2	58.21	1	41.38	3	32.67	6	39.8	4	35	5	30	8		45
	2	37	5	37.6	4	53.9216	1	51.48	2	24.94	9	42.39	3	31.6	6	25	8	30	7		45
	3	51.1	7	39.2	9	78.4314	1	48.39	8	66.46	3	61.33	4	53.3	6	55	5	70	2		45
	4	69.6	7	80	4	87.2	1	75.14	5	81.6	3	63.47	8	60.8	9	85	2	70	6		45
	5	11.9	8	15.2	7	26.4706	3	18.74	4	16.41	5	34.9	1	16.1	6	7.5	9	30	2		45
	6	14.6	3	12	6	13.7255	4	6.7	9	9.82	8	17.33	2	13.2	5	10	7	30	1		45
	7	66.4	3	48	8	61.7647	5	51.48	7	56.1	6	73.89	1	64.5	4	45	9	70	2		45
	8	87.8	5	74.4	7	93.2	1	52.32	9	92.36	2	91.67	3	86.2	6	90	4	70	8		45
	9	12.4	9	23.2	5	25.4902	3	19.5	7	22.01	6	27.22	2	12.4	8	25	4	30	1		45
	10	18.2	8	48.8	2	30.3922	3	23.05	7	23.63	5	51.23	1	15.5	9	25	6	30	4		45
	sum	401.6	62	396.1	61	520.596	24	405.01	59	434.71	50	496.1	31	393.4	63	402.5	59	460	41
	mean	40.16	6.2	39.61	6.1	52.0596	2.4	40.501	5.9	43.471	5	49.61	3.1	39.34	6.3	40.25	5.9	46	4.1
	SD	27.318	2.09762	23.824	2.33095	27.9374	1.42984	21.9041	2.80674	29.0567	2.3094	23.0686	2.33095	25.9528	1.82878	28.7337	2.33095	20.6559	2.88483
																							rank	S.D.	mean cover	S.D.
																						Transect
																						Quadrat	6.2	2.1	40.2	25.9
																						Random	6.1	2.3	39.6	22.6
																						Point-line	2.4	1.4	52.1	26.5
																						CRAMP RAT	5.9	2.8	40.5	20.8
																						Video	5	2.3	43.5	27.5
																						Towboard	3.1	2.3	49.6	21.9
																						Photoquad	6.3	1.8	39.3	24.6
																						Estimate	5.9	2.3	40.3	27.2
																						NOAA Ground Truth	4.1	2.9	46	19.6
